# Supplementary material for: Qualitative and Quantitative Detection of CRISPR-Associated Cas Gene in Gene-Edited Foods
Source: Foods. 2023 Oct 7;12(19):3681. doi: 10.3390/foods12193681 (PMC10572612; doi:10.3390/foods12193681)
Supplement: Supplementary file 1 [file foods-12-03681-s001.zip]

Archive with 1 entries (1 files):
- foods-2597461-supplementary.pdf
